# Supplementary material for: First record of Australatyaobscura Han & Klotz, 2015 (Decapoda, Atyidae) from the Ryukyu Islands, Japan
Source: Biodivers Data J. 2019 Mar 1;7:e30507. doi: 10.3897/BDJ.7.e30507 (PMC6408424; doi:10.3897/BDJ.7.e30507)
Supplement: XML Treatment for Australatya obscura [file BDJ.7.e30507-treatment1.xml]

<!DOCTYPE tp:taxon-treatment
  PUBLIC "-//TaxonX//DTD Taxonomic Treatment Publishing DTD v0 20100105//EN" "tax-treatment-NSO.dtd">
<tp:taxon-treatment xmlns:tp="http://www.plazi.org/taxpub"><tp:treatment-meta><mixed-citation publication-type="journal"><person-group><name><surname>Inui</surname><given-names>Naoto</given-names></name><name><surname>Maruyama</surname><given-names>Tomoaki</given-names></name><name><surname>Okamoto</surname><given-names>Ken</given-names></name></person-group><article-title>First record of <italic><tp:taxon-name><tp:taxon-name-part taxon-name-part-type="genus" reg="Australatya">Australatya</tp:taxon-name-part><tp:taxon-name-part taxon-name-part-type="species" reg="obscura">obscura</tp:taxon-name-part></tp:taxon-name></italic> Han &amp; Klotz, 2015 (<tp:taxon-name><tp:taxon-name-part taxon-name-part-type="order">Decapoda</tp:taxon-name-part></tp:taxon-name>, <tp:taxon-name><tp:taxon-name-part taxon-name-part-type="family">Atyidae</tp:taxon-name-part></tp:taxon-name>) from the Ryukyu Islands, Japan</article-title><source>Biodivers Data J</source><day>01</day><month>3</month><year>2019</year><volume>7</volume><pub-id pub-id-type="doi">10.3897/BDJ.7.e30507</pub-id></mixed-citation></tp:treatment-meta><tp:nomenclature><tp:taxon-name>
            <tp:taxon-name-part taxon-name-part-type="genus">Australatya</tp:taxon-name-part>
            <tp:taxon-name-part taxon-name-part-type="species">obscura</tp:taxon-name-part>
          </tp:taxon-name><tp:taxon-authority>Han and Klotz, 2015</tp:taxon-authority></tp:nomenclature><tp:treatment-sec sec-type="materials"><title>Materials</title><list list-type="alpha-lower" list-content="occurrences"><list-item><p><bold>Type status:</bold><named-content xmlns:xlink="http://www.w3.org/1999/xlink" content-type="dwc:typeStatus" xlink:type="simple">Other material</named-content>. <bold>Occurrence:</bold> catalogNumber: <named-content xmlns:xlink="http://www.w3.org/1999/xlink" content-type="dwc:catalogNumber" xlink:type="simple">KPM-NH 3213</named-content>; recordedBy: <named-content xmlns:xlink="http://www.w3.org/1999/xlink" content-type="dwc:recordedBy" xlink:type="simple">Naoto Inui</named-content>; individualCount: <named-content xmlns:xlink="http://www.w3.org/1999/xlink" content-type="dwc:individualCount" xlink:type="simple">1</named-content>; sex: <named-content xmlns:xlink="http://www.w3.org/1999/xlink" content-type="dwc:sex" xlink:type="simple">female</named-content>; lifeStage: <named-content xmlns:xlink="http://www.w3.org/1999/xlink" content-type="dwc:lifeStage" xlink:type="simple">adult</named-content>; reproductiveCondition: <named-content xmlns:xlink="http://www.w3.org/1999/xlink" content-type="dwc:reproductiveCondition" xlink:type="simple">non-ovigerous</named-content>; disposition: <named-content xmlns:xlink="http://www.w3.org/1999/xlink" content-type="dwc:disposition" xlink:type="simple">in collection</named-content>; <bold>Taxon:</bold> scientificName: <named-content xmlns:xlink="http://www.w3.org/1999/xlink" content-type="dwc:scientificName" xlink:type="simple"><tp:taxon-name><tp:taxon-name-part taxon-name-part-type="genus" reg="Australatya">Australatya</tp:taxon-name-part><tp:taxon-name-part taxon-name-part-type="species" reg="obscura">obscura</tp:taxon-name-part></tp:taxon-name></named-content>; order: <named-content xmlns:xlink="http://www.w3.org/1999/xlink" content-type="dwc:order" xlink:type="simple"><tp:taxon-name><tp:taxon-name-part taxon-name-part-type="order">Decapoda</tp:taxon-name-part></tp:taxon-name></named-content>; family: <named-content xmlns:xlink="http://www.w3.org/1999/xlink" content-type="dwc:family" xlink:type="simple"><tp:taxon-name><tp:taxon-name-part taxon-name-part-type="family">Atyidae</tp:taxon-name-part></tp:taxon-name></named-content>; genus: <named-content xmlns:xlink="http://www.w3.org/1999/xlink" content-type="dwc:genus" xlink:type="simple"><tp:taxon-name><tp:taxon-name-part taxon-name-part-type="genus">Australatya</tp:taxon-name-part></tp:taxon-name></named-content>; <bold>Location:</bold> higherGeography: <named-content xmlns:xlink="http://www.w3.org/1999/xlink" content-type="dwc:higherGeography" xlink:type="simple">East Asia</named-content>; islandGroup: <named-content xmlns:xlink="http://www.w3.org/1999/xlink" content-type="dwc:islandGroup" xlink:type="simple">Ryukyu Islands</named-content>; island: <named-content xmlns:xlink="http://www.w3.org/1999/xlink" content-type="dwc:island" xlink:type="simple">Ishigaki island</named-content>; country: <named-content xmlns:xlink="http://www.w3.org/1999/xlink" content-type="dwc:country" xlink:type="simple">Japan</named-content>; countryCode: <named-content xmlns:xlink="http://www.w3.org/1999/xlink" content-type="dwc:countryCode" xlink:type="simple">Japan/JP</named-content>; stateProvince: <named-content xmlns:xlink="http://www.w3.org/1999/xlink" content-type="dwc:stateProvince" xlink:type="simple">Okinawa</named-content>; county: <named-content xmlns:xlink="http://www.w3.org/1999/xlink" content-type="dwc:county" xlink:type="simple">Ishigaki</named-content>; municipality: <named-content xmlns:xlink="http://www.w3.org/1999/xlink" content-type="dwc:municipality" xlink:type="simple">Nosoko</named-content>; locality: <named-content xmlns:xlink="http://www.w3.org/1999/xlink" content-type="dwc:locality" xlink:type="simple">the Fukido river</named-content>; verbatimCoordinates: <named-content xmlns:xlink="http://www.w3.org/1999/xlink" content-type="dwc:verbatimCoordinates" xlink:type="simple"><named-content content-type="dwc:verbatimCoordinates" xlink:type="simple">24°28.92’N, 124°14.17’E</named-content></named-content>; <bold>Identification:</bold> identifiedBy: <named-content xmlns:xlink="http://www.w3.org/1999/xlink" content-type="dwc:identifiedBy" xlink:type="simple">Tomoaki Maruyama and Naoto Inui</named-content>; dateIdentified: <named-content xmlns:xlink="http://www.w3.org/1999/xlink" content-type="dwc:dateIdentified" xlink:type="simple">2018-03-11</named-content>; <bold>Event:</bold> samplingProtocol: <named-content xmlns:xlink="http://www.w3.org/1999/xlink" content-type="dwc:samplingProtocol" xlink:type="simple">hand net</named-content>; year: <named-content xmlns:xlink="http://www.w3.org/1999/xlink" content-type="dwc:year" xlink:type="simple">2018</named-content>; month: <named-content xmlns:xlink="http://www.w3.org/1999/xlink" content-type="dwc:month" xlink:type="simple">3</named-content>; day: <named-content xmlns:xlink="http://www.w3.org/1999/xlink" content-type="dwc:day" xlink:type="simple">11</named-content>; habitat: <named-content xmlns:xlink="http://www.w3.org/1999/xlink" content-type="dwc:habitat" xlink:type="simple">freshwater river</named-content>; <bold>Record Level:</bold> institutionCode: <named-content xmlns:xlink="http://www.w3.org/1999/xlink" content-type="dwc:institutionCode" xlink:type="simple">Kanagawa Prefectural Museum of Natural History (KPM)</named-content>; basisOfRecord: <named-content xmlns:xlink="http://www.w3.org/1999/xlink" content-type="dwc:basisOfRecord" xlink:type="simple">Preserved Specimen</named-content></p></list-item></list></tp:treatment-sec><tp:treatment-sec sec-type="Diagnosis"><title>Diagnosis</title><p>The specimen was a non-ovigerous adult female with carapace length 6.5 mm and rostral formula 0/4. The third maxilliped was slender, lacking terminal spiniform seta. The merus of the third pereiopod had a row of plumose setae. The live specimen had black and white vertical bands on the abdominal segments (Fig. <xref ref-type="fig" rid="F4721481">1</xref>). The morphological features and live colouration of the specimen agreed well with the original description of <italic><tp:taxon-name><tp:taxon-name-part taxon-name-part-type="genus" reg="Australatya">Australatya</tp:taxon-name-part><tp:taxon-name-part taxon-name-part-type="species" reg="obscura">obscura</tp:taxon-name-part></tp:taxon-name></italic> (<xref ref-type="bibr" rid="B4721411">Han and Klotz 2015</xref>).</p></tp:treatment-sec><tp:treatment-sec sec-type="Distribution"><title>Distribution</title><p>Japan: Ishigaki Island (this study); Taiwan; Philippines: Panay Island</p></tp:treatment-sec><tp:treatment-sec sec-type="Habitat"><title>Habitat</title><p>The collection site was a wooded section of the middle reaches of the Fukido River (Fig. <xref ref-type="fig" rid="F4721485">2</xref>). Sediment at the site comprised pebbles and cobbles. The water temperature was 14.8°C and depth about 0.2 m. Other atyid shrimps and palaemonid prawns caught in the same habitat included <italic><tp:taxon-name><tp:taxon-name-part taxon-name-part-type="genus" reg="Atyopsis">Atyopsis</tp:taxon-name-part><tp:taxon-name-part taxon-name-part-type="species" reg="spinipes">spinipes</tp:taxon-name-part></tp:taxon-name></italic> (Newport, 1847), <italic><tp:taxon-name><tp:taxon-name-part taxon-name-part-type="genus" reg="Caridina">Caridina</tp:taxon-name-part><tp:taxon-name-part taxon-name-part-type="species" reg="laoagensis">laoagensis</tp:taxon-name-part></tp:taxon-name></italic> Blanco, 1939, <italic><tp:taxon-name><tp:taxon-name-part taxon-name-part-type="genus" reg="Caridina">C.</tp:taxon-name-part><tp:taxon-name-part taxon-name-part-type="species" reg="macrodentata">macrodentata</tp:taxon-name-part></tp:taxon-name></italic> Cai and Shokita, 2006, <italic><tp:taxon-name><tp:taxon-name-part taxon-name-part-type="genus" reg="Caridina">C.</tp:taxon-name-part><tp:taxon-name-part taxon-name-part-type="species" reg="typus">typus</tp:taxon-name-part></tp:taxon-name></italic> H. Milne Edwards, 1837, <italic><tp:taxon-name><tp:taxon-name-part taxon-name-part-type="genus" reg="Macrobrachium">Macrobrachium</tp:taxon-name-part><tp:taxon-name-part taxon-name-part-type="species" reg="lar">lar</tp:taxon-name-part></tp:taxon-name></italic> (Fabricius, 1798), <italic><tp:taxon-name><tp:taxon-name-part taxon-name-part-type="genus" reg="Macrobrachium">M.</tp:taxon-name-part><tp:taxon-name-part taxon-name-part-type="species" reg="latimanus">latimanus</tp:taxon-name-part></tp:taxon-name></italic> (von Martens, 1868), <italic><tp:taxon-name><tp:taxon-name-part taxon-name-part-type="genus" reg="Macrobrachium">M.</tp:taxon-name-part><tp:taxon-name-part taxon-name-part-type="species" reg="placidulum">placidulum</tp:taxon-name-part></tp:taxon-name></italic> (De Man, 1892), <italic><tp:taxon-name><tp:taxon-name-part taxon-name-part-type="genus" reg="Macrobrachium">Macrobrachium</tp:taxon-name-part></tp:taxon-name></italic> sp. 1 (Japanese name: “Chura-tenaga-ebi”) and <italic><tp:taxon-name><tp:taxon-name-part taxon-name-part-type="genus" reg="Macrobrachium">Macrobrachium</tp:taxon-name-part></tp:taxon-name></italic> sp. 2 (Japanese name: “Kasuri-tenaga-ebi”).</p></tp:treatment-sec><tp:treatment-sec><!--Section generated to contain objects referenced in tp:taxon-treatment.--><fig id="F4721481" position="float" orientation="portrait"><object-id xmlns:xlink="http://www.w3.org/1999/xlink" xlink:type="simple">10.3897/BDJ.7.e30507.figure1</object-id><label>Figure 1.</label><caption><p>Photograph of the live specimen of <italic><tp:taxon-name><tp:taxon-name-part taxon-name-part-type="genus" reg="Australatya">Australatya</tp:taxon-name-part><tp:taxon-name-part taxon-name-part-type="species" reg="obscura">obscura</tp:taxon-name-part></tp:taxon-name></italic> (registration number: KPM-NH 3213).</p></caption><graphic xmlns:xlink="http://www.w3.org/1999/xlink" xlink:href="bdj-07-e30507-g001.jpg" position="float" id="oo_234945.jpg" orientation="portrait" xlink:type="simple"/></fig><fig id="F4721485" position="float" orientation="portrait"><object-id xmlns:xlink="http://www.w3.org/1999/xlink" xlink:type="simple">10.3897/BDJ.7.e30507.figure2</object-id><label>Figure 2.</label><caption><p>The collection site of <italic><tp:taxon-name><tp:taxon-name-part taxon-name-part-type="genus" reg="Australatya">Australatya</tp:taxon-name-part><tp:taxon-name-part taxon-name-part-type="species" reg="obscura">obscura</tp:taxon-name-part></tp:taxon-name></italic> in the Fukido River, Ishigaki Island, Ryukyu Islands.</p></caption><graphic xmlns:xlink="http://www.w3.org/1999/xlink" xlink:href="bdj-07-e30507-g002.jpg" position="float" id="oo_234946.jpg" orientation="portrait" xlink:type="simple"/></fig></tp:treatment-sec><ref-list><ref id="B4721411"><element-citation xmlns:xlink="http://www.w3.org/1999/xlink" publication-type="article" xlink:type="simple"><person-group person-group-type="author"><name name-style="western"><surname>Han</surname><given-names>C. C.</given-names></name><name name-style="western"><surname>Klotz</surname><given-names>W.</given-names></name></person-group><year>2015</year><article-title><italic><tp:taxon-name><tp:taxon-name-part taxon-name-part-type="genus" reg="Australatya">Australatya</tp:taxon-name-part><tp:taxon-name-part taxon-name-part-type="species" reg="obscura">obscura</tp:taxon-name-part></tp:taxon-name></italic> sp. nov., a new filter-feeding shrimp (<tp:taxon-name><tp:taxon-name-part taxon-name-part-type="order">Decapoda</tp:taxon-name-part></tp:taxon-name>, <tp:taxon-name><tp:taxon-name-part taxon-name-part-type="family">Atyidae</tp:taxon-name-part></tp:taxon-name>) from Taiwan and the Philippines</article-title><source>Crustaceana</source><volume>88</volume><issue>1</issue><fpage>66</fpage><lpage>81</lpage><pub-id pub-id-type="doi">10.1163/15685403-00003395</pub-id></element-citation></ref></ref-list></tp:taxon-treatment>
